# Supplementary material for: Flavonoid-Rich Extract from Bombyx batryticatus Alleviate LPS-Induced Acute Lung Injury via the PI3K/MAPK/NF-κB Pathway
Source: Int J Mol Sci. 2025 Dec 15;26(24):12057. doi: 10.3390/ijms262412057 (PMC12732911; doi:10.3390/ijms262412057)
Supplement: Supplementary file 1 [file ijms-26-12057-s001.zip]

Archive with 1 entries (1 files):
- ijms-3973997-supplementary.pdf
